# Supplementary material for: 13-Decyl Berberine Derivative Is a Novel Mitochondria-Targeted Antioxidant and a Potent Inhibitor of Ferroptosis
Source: Cells. 2025 Dec 10;14(24):1963. doi: 10.3390/cells14241963 (PMC12732116; doi:10.3390/cells14241963)
Supplement: Supplementary file 1 [file cells-14-01963-s001.zip]

Archive with 1 entries (1 files):
- cells-3984968-supplementary.pdf
